# Supplementary material for: Prevalence and Genetic Diversity of Listeria monocytogenes Isolated From Retail Pork in Wuhan, China
Source: Front Microbiol. 2021 Mar 9;12:620482. doi: 10.3389/fmicb.2021.620482 (PMC7986423; doi:10.3389/fmicb.2021.620482)
Supplement: Supplementary Table 1 — Farms for E and G slaughterhouses. [file Table_1.XLSX]

## Sheet: Sheet1
Slaughterhouses	Farms
E	HP
	SP
	GS3
	YJ
G	HW
	SZ
	XW
	XLJ
	XW
	XHW
