# Supplementary material for: Prevalence and Genetic Diversity of Listeria monocytogenes Isolated From Retail Pork in Wuhan, China
Source: Front Microbiol. 2021 Mar 9;12:620482. doi: 10.3389/fmicb.2021.620482 (PMC7986423; doi:10.3389/fmicb.2021.620482)
Supplement: Supplementary Table 2 — Information of clinical isolates. [file Table_2.XLSX]

## Sheet: Sheet1
Isolate identifier	Metadata	Country	ST type	Source of isolation	NCBI or ENA accession no. or sequence Read Archive identifier
LM57179	NA	France	ST9	clinical	CYUW1000020.1
LM6186	NA	France	ST9	clinical	CYVD0100006.1
LM77097	NA	France	ST9	clinical	CYWC01000055.1
LM80661	NA	France	ST9	clinical	CYWL01000016.1
FSL R2-561	NA	UK	ST9	clinical	NC_017546.1
HPB2262	1997	Italy	ST2	clinical	AATL00000000.2
LS267	1993-1994	USA	ST2	clinical	LNNM00000000.1
J0161	2000	USA	ST11	clinical	NC_017545.1
Lm_1823	2012	Italy	ST8	cheese facility	AZIU00000000.1
Lm15_17439	2008	Italy	ST8	clinical	NZ_CP013919.1
Finland 1998	1998	Finland	ST155	butter outbreak	NC_017547.1
08-5578	2009	Canada	ST121	clinical	CP001602.2
MQ140034	2014	Ireland	ST121	blood	NZ_MVEQ00000000.1
53	2015	China	ST619	blood	ERR2233504
44	2012	China	ST9	blood	ERR2233498
57	2002	China	ST9	Blood	ERR2233508
56	2014	China	ST8	NA	ERR2233507
59	2002	China	ST8	CSF	ERR2233510
SHL 006	2010	China	ST9	blood	APIF00000000
SHL004	2008	China	ST8	blood	NZ_APID00000000.1
