# Supplementary material for: Prevalence and Genetic Diversity of Listeria monocytogenes Isolated From Retail Pork in Wuhan, China
Source: Front Microbiol. 2021 Mar 9;12:620482. doi: 10.3389/fmicb.2021.620482 (PMC7986423; doi:10.3389/fmicb.2021.620482)
Supplement: Supplementary Table 3 — SNP analysis of pork isolates, international reference strain and clinical isolates. [file Table_3.XLSX]

Sampele_A	sample_B	SNP num
494	495	1
494	496	2
494	497	19160
494	490	19159
494	491	2
494	492	1
494	493	19157
494	LS267	94469
494	LM77097	1552
494	J0161	22442
494	59	16590
494	57	8457
494	56	16583
494	53	94026
494	298	16556
494	299	18374
494	296	8455
494	297	8479
494	295	8463
494	292	8461
494	293	8456
494	308	8464
494	319	22507
494	318	19195
494	313	8465
494	FSL_R2-561	8443
494	311	19123
494	310	19180
494	317	19151
494	316	16579
494	315	22514
494	314	4
494	LM6186	397
494	Lm_1823	16590
494	7	19196
494	Lm15_17439	16599
494	309	19158
494	304	8465
494	305	19128
494	306	22518
494	307	8466
494	MQ_140034	22523
494	39	12213
494	36	11827
494	459	8467
494	SHL004	16581
494	LM80661	866
494	482	2
494	312	22519
494	469	93889
494	468	19162
494	465	19168
494	464	19151
494	467	22560
494	461	22506
494	460	8467
494	463	16571
494	462	19159
494	HPB2262	94445
494	Finland_1998	19167
494	44	7333
494	45	13553
494	41	6786
494	LM57179	2043
494	320	22516
494	321	8466
494	9	22490
494	SHL006	8461
494	489	93924
494	488	19159
494	487	8471
494	486	19160
494	485	16573
494	484	19139
494	483	22466
494	08-5578	15647
494	481	22518
494	480	16585
494	472	19169
494	473	19193
494	470	19162
494	471	93991
494	476	93997
494	477	93949
494	474	19072
494	475	19162
494	478	94008
495	496	1
495	497	19159
495	490	19158
495	491	1
495	492	0
495	493	19156
495	LS267	94461
495	LM77097	1552
495	J0161	22441
495	59	16589
495	57	8446
495	56	16582
495	53	94018
495	298	16555
495	299	18369
495	296	8444
495	297	8468
495	295	8452
495	292	8450
495	293	8445
495	308	8453
495	319	22506
495	318	19194
495	313	8454
495	FSL_R2-561	8432
495	311	19122
495	310	19179
495	317	19150
495	316	16578
495	315	22513
495	314	3
495	LM6186	393
495	Lm_1823	16589
495	7	19195
495	Lm15_17439	16598
495	309	19157
495	304	8454
495	305	19127
495	306	22517
495	307	8455
495	MQ_140034	22522
495	39	12212
495	36	11826
495	459	8456
495	SHL004	16580
495	LM80661	859
495	482	1
495	312	22518
495	469	93881
495	468	19161
495	465	19167
495	464	19150
495	467	22559
495	461	22505
495	460	8456
495	463	16570
495	462	19158
495	HPB2262	94437
495	Finland_1998	19166
495	44	7322
495	45	13552
495	41	6778
495	LM57179	2043
495	320	22515
495	321	8455
495	9	22489
495	SHL006	8450
495	489	93916
495	488	19158
495	487	8460
495	486	19159
495	485	16572
495	484	19138
495	483	22465
495	08-5578	15646
495	481	22517
495	480	16584
495	472	19168
495	473	19192
495	470	19161
495	471	93983
495	476	93989
495	477	93941
495	474	19071
495	475	19161
495	478	94000
496	497	19160
496	490	19159
496	491	0
496	492	1
496	493	19157
496	LS267	94469
496	LM77097	1552
496	J0161	22442
496	59	16590
496	57	8457
496	56	16583
496	53	94026
496	298	16556
496	299	18374
496	296	8455
496	297	8479
496	295	8463
496	292	8461
496	293	8456
496	308	8464
496	319	22507
496	318	19195
496	313	8465
496	FSL_R2-561	8443
496	311	19123
496	310	19180
496	317	19151
496	316	16579
496	315	22514
496	314	4
496	LM6186	397
496	Lm_1823	16590
496	7	19194
496	Lm15_17439	16599
496	309	19156
496	304	8465
496	305	19128
496	306	22518
496	307	8466
496	MQ_140034	22523
496	39	12213
496	36	11827
496	459	8467
496	SHL004	16581
496	LM80661	866
496	482	0
496	312	22519
496	469	93889
496	468	19162
496	465	19168
496	464	19151
496	467	22560
496	461	22506
496	460	8467
496	463	16571
496	462	19157
496	HPB2262	94445
496	Finland_1998	19167
496	44	7333
496	45	13553
496	41	6786
496	LM57179	2043
496	320	22516
496	321	8466
496	9	22490
496	SHL006	8461
496	489	93924
496	488	19159
496	487	8471
496	486	19160
496	485	16573
496	484	19139
496	483	22466
496	08-5578	15647
496	481	22518
496	480	16585
496	472	19167
496	473	19193
496	470	19160
496	471	93991
496	476	93995
496	477	93947
496	474	19070
496	475	19160
496	478	94006
497	490	6
497	491	19160
497	492	19156
497	493	45
497	LS267	95053
497	LM77097	2676
497	J0161	23952
497	59	19246
497	57	18395
497	56	19239
497	53	94547
497	298	19212
497	299	19181
497	296	18393
497	297	18415
497	295	18401
497	292	18399
497	293	18393
497	308	18400
497	319	24233
497	318	113
497	313	18403
497	FSL_R2-561	18379
497	311	6
497	310	112
497	317	44
497	316	19235
497	315	24229
497	314	19159
497	LM6186	3142
497	Lm_1823	19245
497	7	114
497	Lm15_17439	19255
497	309	112
497	304	18401
497	305	7
497	306	24239
497	307	18404
497	MQ_140034	24238
497	39	14501
497	36	13845
497	459	18403
497	SHL004	19237
497	LM80661	2270
497	482	19159
497	312	24248
497	469	94448
497	468	45
497	465	85
497	464	41
497	467	24271
497	461	24225
497	460	18402
497	463	19227
497	462	42
497	HPB2262	95036
497	Finland_1998	87
497	44	13397
497	45	130
497	41	14531
497	LM57179	3970
497	320	24233
497	321	18404
497	9	24203
497	SHL006	18399
497	489	94519
497	488	7
497	487	18409
497	486	45
497	485	19229
497	484	42
497	483	24179
497	08-5578	18125
497	481	24233
497	480	19241
497	472	8
497	473	115
497	470	46
497	471	94519
497	476	94516
497	477	94453
497	474	41
497	475	45
497	478	94528
490	491	19159
490	492	19155
490	493	45
490	LS267	95050
490	LM77097	2676
490	J0161	23949
490	59	19244
490	57	18394
490	56	19237
490	53	94546
490	298	19210
490	299	19181
490	296	18392
490	297	18414
490	295	18400
490	292	18398
490	293	18392
490	308	18399
490	319	24231
490	318	113
490	313	18402
490	FSL_R2-561	18378
490	311	6
490	310	112
490	317	44
490	316	19233
490	315	24227
490	314	19158
490	LM6186	3141
490	Lm_1823	19243
490	7	114
490	Lm15_17439	19253
490	309	112
490	304	18400
490	305	7
490	306	24237
490	307	18403
490	MQ_140034	24236
490	39	14500
490	36	13842
490	459	18402
490	SHL004	19235
490	LM80661	2262
490	482	19158
490	312	24246
490	469	94447
490	468	45
490	465	85
490	464	41
490	467	24269
490	461	24223
490	460	18401
490	463	19225
490	462	42
490	HPB2262	95033
490	Finland_1998	87
490	44	13389
490	45	130
490	41	14527
490	LM57179	3978
490	320	24231
490	321	18403
490	9	24201
490	SHL006	18398
490	489	94517
490	488	7
490	487	18408
490	486	45
490	485	19227
490	484	42
490	483	24177
490	08-5578	18123
490	481	24231
490	480	19239
490	472	8
490	473	115
490	470	46
490	471	94518
490	476	94515
490	477	94452
490	474	41
490	475	45
490	478	94527
491	492	1
491	493	19157
491	LS267	94469
491	LM77097	1552
491	J0161	22442
491	59	16590
491	57	8457
491	56	16583
491	53	94026
491	298	16556
491	299	18374
491	296	8455
491	297	8479
491	295	8463
491	292	8461
491	293	8456
491	308	8464
491	319	22507
491	318	19195
491	313	8465
491	FSL_R2-561	8443
491	311	19123
491	310	19180
491	317	19151
491	316	16579
491	315	22514
491	314	4
491	LM6186	397
491	Lm_1823	16590
491	7	19194
491	Lm15_17439	16599
491	309	19156
491	304	8465
491	305	19128
491	306	22518
491	307	8466
491	MQ_140034	22523
491	39	12213
491	36	11827
491	459	8467
491	SHL004	16581
491	LM80661	866
491	482	0
491	312	22519
491	469	93889
491	468	19162
491	465	19168
491	464	19151
491	467	22560
491	461	22506
491	460	8467
491	463	16571
491	462	19157
491	HPB2262	94445
491	Finland_1998	19167
491	44	7333
491	45	13553
491	41	6786
491	LM57179	2043
491	320	22516
491	321	8466
491	9	22490
491	SHL006	8461
491	489	93924
491	488	19159
491	487	8471
491	486	19160
491	485	16573
491	484	19139
491	483	22466
491	08-5578	15647
491	481	22518
491	480	16585
491	472	19167
491	473	19193
491	470	19160
491	471	93991
491	476	93995
491	477	93947
491	474	19070
491	475	19160
491	478	94006
492	493	19153
492	LS267	94465
492	LM77097	1552
492	J0161	22438
492	59	16586
492	57	8453
492	56	16579
492	53	94022
492	298	16552
492	299	18370
492	296	8451
492	297	8475
492	295	8459
492	292	8457
492	293	8452
492	308	8460
492	319	22503
492	318	19191
492	313	8461
492	FSL_R2-561	8439
492	311	19119
492	310	19176
492	317	19147
492	316	16575
492	315	22510
492	314	3
492	LM6186	397
492	Lm_1823	16586
492	7	19192
492	Lm15_17439	16595
492	309	19154
492	304	8461
492	305	19124
492	306	22514
492	307	8462
492	MQ_140034	22519
492	39	12209
492	36	11823
492	459	8463
492	SHL004	16577
492	LM80661	862
492	482	1
492	312	22515
492	469	93885
492	468	19158
492	465	19164
492	464	19147
492	467	22556
492	461	22502
492	460	8463
492	463	16567
492	462	19155
492	HPB2262	94441
492	Finland_1998	19163
492	44	7329
492	45	13549
492	41	6782
492	LM57179	2043
492	320	22512
492	321	8462
492	9	22486
492	SHL006	8457
492	489	93920
492	488	19155
492	487	8467
492	486	19156
492	485	16569
492	484	19135
492	483	22462
492	08-5578	15643
492	481	22514
492	480	16581
492	472	19165
492	473	19189
492	470	19158
492	471	93987
492	476	93993
492	477	93945
492	474	19068
492	475	19158
492	478	94004
493	LS267	95049
493	LM77097	2676
493	J0161	23947
493	59	19246
493	57	18391
493	56	19239
493	53	94546
493	298	19212
493	299	19181
493	296	18389
493	297	18411
493	295	18397
493	292	18395
493	293	18389
493	308	18396
493	319	24228
493	318	108
493	313	18399
493	FSL_R2-561	18375
493	311	45
493	310	107
493	317	9
493	316	19235
493	315	24224
493	314	19156
493	LM6186	3138
493	Lm_1823	19245
493	7	109
493	Lm15_17439	19255
493	309	107
493	304	18397
493	305	46
493	306	24234
493	307	18400
493	MQ_140034	24233
493	39	14502
493	36	13845
493	459	18399
493	SHL004	19237
493	LM80661	2268
493	482	19156
493	312	24243
493	469	94447
493	468	10
493	465	80
493	464	6
493	467	24266
493	461	24220
493	460	18398
493	463	19227
493	462	7
493	HPB2262	95032
493	Finland_1998	82
493	44	13386
493	45	125
493	41	14527
493	LM57179	3968
493	320	24228
493	321	18400
493	9	24198
493	SHL006	18395
493	489	94515
493	488	46
493	487	18405
493	486	10
493	485	19229
493	484	7
493	483	24174
493	08-5578	18126
493	481	24228
493	480	19241
493	472	47
493	473	110
493	470	3
493	471	94518
493	476	94515
493	477	94452
493	474	6
493	475	10
493	478	94527
LS267	LM77097	13157
LS267	J0161	94275
LS267	59	94449
LS267	57	93995
LS267	56	94442
LS267	53	7651
LS267	298	94418
LS267	299	94546
LS267	296	93993
LS267	297	94017
LS267	295	93997
LS267	292	93995
LS267	293	93973
LS267	308	94000
LS267	319	93701
LS267	318	95077
LS267	313	94001
LS267	FSL_R2-561	93980
LS267	311	95024
LS267	310	95067
LS267	317	95040
LS267	316	94438
LS267	315	93704
LS267	314	94468
LS267	LM6186	20900
LS267	Lm_1823	94445
LS267	7	95080
LS267	Lm15_17439	94450
LS267	309	95046
LS267	304	94001
LS267	305	95036
LS267	306	93723
LS267	307	94004
LS267	MQ_140034	93703
LS267	39	44765
LS267	36	39851
LS267	459	94002
LS267	SHL004	94439
LS267	LM80661	18553
LS267	482	94464
LS267	312	93732
LS267	469	7654
LS267	468	95054
LS267	465	95060
LS267	464	95045
LS267	467	93741
LS267	461	93699
LS267	460	94002
LS267	463	94432
LS267	462	95051
LS267	HPB2262	126
LS267	Finland_1998	95050
LS267	44	87638
LS267	45	38025
LS267	41	50439
LS267	LM57179	12739
LS267	320	93697
LS267	321	94004
LS267	9	93675
LS267	SHL006	93991
LS267	489	150
LS267	488	95052
LS267	487	94009
LS267	486	95054
LS267	485	94438
LS267	484	95036
LS267	483	93684
LS267	08-5578	90199
LS267	481	93705
LS267	480	94445
LS267	472	95060
LS267	473	95061
LS267	470	95054
LS267	471	7657
LS267	476	7660
LS267	477	7658
LS267	474	94991
LS267	475	95042
LS267	478	7655
LM77097	J0161	3029
LM77097	59	2024
LM77097	57	14
LM77097	56	2021
LM77097	53	13132
LM77097	298	2024
LM77097	299	2738
LM77097	296	11
LM77097	297	15
LM77097	295	17
LM77097	292	14
LM77097	293	8
LM77097	308	14
LM77097	319	3606
LM77097	318	2676
LM77097	313	14
LM77097	FSL_R2-561	12
LM77097	311	2656
LM77097	310	2675
LM77097	317	2669
LM77097	316	2022
LM77097	315	3602
LM77097	314	1552
LM77097	LM6186	0
LM77097	Lm_1823	2023
LM77097	7	2679
LM77097	Lm15_17439	2025
LM77097	309	2662
LM77097	304	13
LM77097	305	2674
LM77097	306	3615
LM77097	307	13
LM77097	MQ_140034	3605
LM77097	39	1487
LM77097	36	1433
LM77097	459	14
LM77097	SHL004	2021
LM77097	LM80661	0
LM77097	482	1552
LM77097	312	3584
LM77097	469	13118
LM77097	468	2676
LM77097	465	2675
LM77097	464	2673
LM77097	467	3612
LM77097	461	3605
LM77097	460	14
LM77097	463	2021
LM77097	462	2676
LM77097	HPB2262	13160
LM77097	Finland_1998	2674
LM77097	44	17
LM77097	45	1856
LM77097	41	9
LM77097	LM57179	0
LM77097	320	3600
LM77097	321	16
LM77097	9	3593
LM77097	SHL006	12
LM77097	489	13048
LM77097	488	2676
LM77097	487	16
LM77097	486	2675
LM77097	485	2019
LM77097	484	2675
LM77097	483	3604
LM77097	08-5578	1849
LM77097	481	3603
LM77097	480	2019
LM77097	472	2676
LM77097	473	2677
LM77097	470	2675
LM77097	471	13089
LM77097	476	13122
LM77097	477	13139
LM77097	474	2668
LM77097	475	2675
LM77097	478	13142
J0161	59	22723
J0161	57	22093
J0161	56	22716
J0161	53	93851
J0161	298	22691
J0161	299	23302
J0161	296	22091
J0161	297	22115
J0161	295	22098
J0161	292	22096
J0161	293	22091
J0161	308	22100
J0161	319	16771
J0161	318	23987
J0161	313	22103
J0161	FSL_R2-561	22080
J0161	311	23914
J0161	310	23973
J0161	317	23943
J0161	316	22711
J0161	315	16777
J0161	314	22442
J0161	LM6186	3702
J0161	Lm_1823	22721
J0161	7	23987
J0161	Lm15_17439	22725
J0161	309	23948
J0161	304	22101
J0161	305	23934
J0161	306	16814
J0161	307	22104
J0161	MQ_140034	16783
J0161	39	16787
J0161	36	16221
J0161	459	22102
J0161	SHL004	22716
J0161	LM80661	3463
J0161	482	22441
J0161	312	16790
J0161	469	93744
J0161	468	23952
J0161	465	23960
J0161	464	23941
J0161	467	16818
J0161	461	16786
J0161	460	22099
J0161	463	22705
J0161	462	23949
J0161	HPB2262	94240
J0161	Finland_1998	23956
J0161	44	19793
J0161	45	16645
J0161	41	17088
J0161	LM57179	3776
J0161	320	16774
J0161	321	22106
J0161	9	16766
J0161	SHL006	22096
J0161	489	93725
J0161	488	23952
J0161	487	22108
J0161	486	23952
J0161	485	22713
J0161	484	23929
J0161	483	16763
J0161	08-5578	21623
J0161	481	16782
J0161	480	22719
J0161	472	23957
J0161	473	23988
J0161	470	23952
J0161	471	93817
J0161	476	93820
J0161	477	93769
J0161	474	23875
J0161	475	23938
J0161	478	93835
59	57	16257
59	56	25
59	53	94062
59	298	28
59	299	18380
59	296	16255
59	297	16277
59	295	16261
59	292	16261
59	293	16255
59	308	16264
59	319	23655
59	318	19279
59	313	16265
59	FSL_R2-561	16243
59	311	19208
59	310	19265
59	317	19236
59	316	21
59	315	23653
59	314	16589
59	LM6186	3186
59	Lm_1823	35
59	7	19280
59	Lm15_17439	41
59	309	19239
59	304	16265
59	305	19229
59	306	23670
59	307	16266
59	MQ_140034	23662
59	39	113
59	36	133
59	459	16267
59	SHL004	24
59	LM80661	2388
59	482	16585
59	312	23659
59	469	93956
59	468	19246
59	465	19252
59	464	19235
59	467	23698
59	461	23647
59	460	16264
59	463	29
59	462	19243
59	HPB2262	94432
59	Finland_1998	19252
59	44	14452
59	45	13559
59	41	12749
59	LM57179	3232
59	320	23655
59	321	16266
59	9	23640
59	SHL006	16261
59	489	93903
59	488	19247
59	487	16271
59	486	19246
59	485	24
59	484	19223
59	483	23626
59	08-5578	94
59	481	23657
59	480	29
59	472	19252
59	473	19282
59	470	19246
59	471	94035
59	476	94027
59	477	93993
59	474	19179
59	475	19227
59	478	94044
57	56	16250
57	53	93576
57	298	16221
57	299	17536
57	296	10
57	297	106
57	295	48
57	292	48
57	293	83
57	308	91
57	319	22854
57	318	18428
57	313	94
57	FSL_R2-561	60
57	311	18357
57	310	18414
57	317	18383
57	316	16246
57	315	22861
57	314	8456
57	LM6186	6
57	Lm_1823	16257
57	7	18428
57	Lm15_17439	16266
57	309	18393
57	304	92
57	305	18363
57	306	22860
57	307	93
57	MQ_140034	22870
57	39	11666
57	36	11387
57	459	94
57	SHL004	16248
57	LM80661	21
57	482	8451
57	312	22864
57	469	93440
57	468	18397
57	465	18403
57	464	18386
57	467	22905
57	461	22853
57	460	94
57	463	16238
57	462	18393
57	HPB2262	93970
57	Finland_1998	18399
57	44	48
57	45	12601
57	41	76
57	LM57179	18
57	320	22857
57	321	95
57	9	22829
57	SHL006	14
57	489	93440
57	488	18394
57	487	98
57	486	18395
57	485	16240
57	484	18373
57	483	22813
57	08-5578	15374
57	481	22865
57	480	16252
57	472	18403
57	473	18411
57	470	18395
57	471	93541
57	476	93541
57	477	93481
57	474	18312
57	475	18383
57	478	93559
56	53	94055
56	298	17
56	299	18373
56	296	16248
56	297	16270
56	295	16254
56	292	16254
56	293	16248
56	308	16257
56	319	23648
56	318	19272
56	313	16258
56	FSL_R2-561	16236
56	311	19201
56	310	19258
56	317	19229
56	316	8
56	315	23646
56	314	16582
56	LM6186	3184
56	Lm_1823	28
56	7	19273
56	Lm15_17439	36
56	309	19232
56	304	16258
56	305	19222
56	306	23663
56	307	16259
56	MQ_140034	23655
56	39	102
56	36	123
56	459	16260
56	SHL004	3
56	LM80661	2390
56	482	16578
56	312	23652
56	469	93949
56	468	19239
56	465	19245
56	464	19228
56	467	23691
56	461	23640
56	460	16257
56	463	16
56	462	19236
56	HPB2262	94425
56	Finland_1998	19245
56	44	14445
56	45	13552
56	41	12742
56	LM57179	3232
56	320	23648
56	321	16259
56	9	23633
56	SHL006	16254
56	489	93896
56	488	19240
56	487	16264
56	486	19239
56	485	11
56	484	19216
56	483	23619
56	08-5578	87
56	481	23650
56	480	16
56	472	19245
56	473	19275
56	470	19239
56	471	94028
56	476	94020
56	477	93986
56	474	19172
56	475	19220
56	478	94037
53	298	94031
53	299	94044
53	296	93574
53	297	93598
53	295	93578
53	292	93576
53	293	93558
53	308	93581
53	319	93288
53	318	94575
53	313	93582
53	FSL_R2-561	93561
53	311	94516
53	310	94565
53	317	94536
53	316	94053
53	315	93289
53	314	94025
53	LM6186	20835
53	Lm_1823	94060
53	7	94578
53	Lm15_17439	94065
53	309	94541
53	304	93582
53	305	94528
53	306	93306
53	307	93585
53	MQ_140034	93290
53	39	44344
53	36	39344
53	459	93583
53	SHL004	94053
53	LM80661	18430
53	482	94021
53	312	93317
53	469	50
53	468	94550
53	465	94558
53	464	94542
53	467	93326
53	461	93286
53	460	93583
53	463	94047
53	462	94547
53	HPB2262	7626
53	Finland_1998	94548
53	44	87193
53	45	37472
53	41	50049
53	LM57179	12575
53	320	93283
53	321	93583
53	9	93262
53	SHL006	93572
53	489	7443
53	488	94548
53	487	93590
53	486	94550
53	485	94053
53	484	94532
53	483	93269
53	08-5578	89802
53	481	93290
53	480	94060
53	472	94556
53	473	94561
53	470	94550
53	471	32
53	476	39
53	477	34
53	474	94487
53	475	94540
53	478	36
298	299	18344
298	296	16219
298	297	16241
298	295	16225
298	292	16225
298	293	16219
298	308	16228
298	319	23621
298	318	19245
298	313	16229
298	FSL_R2-561	16207
298	311	19174
298	310	19231
298	317	19202
298	316	11
298	315	23619
298	314	16555
298	LM6186	3149
298	Lm_1823	31
298	7	19246
298	Lm15_17439	37
298	309	19205
298	304	16229
298	305	19195
298	306	23636
298	307	16230
298	MQ_140034	23628
298	39	95
298	36	116
298	459	16231
298	SHL004	16
298	LM80661	2392
298	482	16551
298	312	23625
298	469	93923
298	468	19212
298	465	19218
298	464	19201
298	467	23664
298	461	23613
298	460	16228
298	463	19
298	462	19209
298	HPB2262	94403
298	Finland_1998	19218
298	44	14416
298	45	13527
298	41	12718
298	LM57179	3232
298	320	23621
298	321	16230
298	9	23606
298	SHL006	16225
298	489	93872
298	488	19213
298	487	16235
298	486	19212
298	485	14
298	484	19189
298	483	23592
298	08-5578	92
298	481	23623
298	480	19
298	472	19218
298	473	19248
298	470	19212
298	471	94002
298	476	93994
298	477	93960
298	474	19145
298	475	19193
298	478	94011
299	296	17536
299	297	17558
299	295	17542
299	292	17542
299	293	17535
299	308	17545
299	319	24033
299	318	19216
299	313	17546
299	FSL_R2-561	17520
299	311	19166
299	310	19202
299	317	19178
299	316	18369
299	315	24040
299	314	18374
299	LM6186	2894
299	Lm_1823	18378
299	7	19217
299	Lm15_17439	18388
299	309	19194
299	304	17546
299	305	19152
299	306	24038
299	307	17547
299	MQ_140034	24049
299	39	13878
299	36	13281
299	459	17547
299	SHL004	18371
299	LM80661	2542
299	482	18369
299	312	24062
299	469	93918
299	468	19185
299	465	19191
299	464	19176
299	467	24080
299	461	24034
299	460	17548
299	463	18362
299	462	19181
299	HPB2262	94524
299	Finland_1998	19188
299	44	15059
299	45	13397
299	41	13721
299	LM57179	3268
299	320	24042
299	321	17547
299	9	24010
299	SHL006	17539
299	489	94005
299	488	19181
299	487	17552
299	486	19183
299	485	18368
299	484	19160
299	483	23995
299	08-5578	17446
299	481	24044
299	480	18375
299	472	19190
299	473	19199
299	470	19183
299	471	94010
299	476	94012
299	477	93968
299	474	19125
299	475	19165
299	478	94026
296	297	104
296	295	48
296	292	46
296	293	83
296	308	89
296	319	22852
296	318	18428
296	313	92
296	FSL_R2-561	60
296	311	18355
296	310	18414
296	317	18383
296	316	16244
296	315	22859
296	314	8454
296	LM6186	7
296	Lm_1823	16255
296	7	18428
296	Lm15_17439	16264
296	309	18391
296	304	90
296	305	18361
296	306	22858
296	307	91
296	MQ_140034	22868
296	39	11664
296	36	11385
296	459	92
296	SHL004	16246
296	LM80661	20
296	482	8449
296	312	22862
296	469	93438
296	468	18395
296	465	18401
296	464	18384
296	467	22903
296	461	22851
296	460	92
296	463	16236
296	462	18391
296	HPB2262	93968
296	Finland_1998	18399
296	44	48
296	45	12601
296	41	74
296	LM57179	18
296	320	22855
296	321	93
296	9	22827
296	SHL006	14
296	489	93438
296	488	18392
296	487	96
296	486	18393
296	485	16238
296	484	18373
296	483	22811
296	08-5578	15372
296	481	22863
296	480	16250
296	472	18401
296	473	18411
296	470	18395
296	471	93539
296	476	93539
296	477	93479
296	474	18310
296	475	18381
296	478	93557
297	295	112
297	292	110
297	293	107
297	308	83
297	319	22874
297	318	18450
297	313	116
297	FSL_R2-561	92
297	311	18377
297	310	18436
297	317	18405
297	316	16266
297	315	22881
297	314	8478
297	LM6186	22
297	Lm_1823	16277
297	7	18450
297	Lm15_17439	16286
297	309	18413
297	304	84
297	305	18383
297	306	22880
297	307	85
297	MQ_140034	22890
297	39	11686
297	36	11408
297	459	86
297	SHL004	16268
297	LM80661	17
297	482	8473
297	312	22884
297	469	93462
297	468	18417
297	465	18423
297	464	18406
297	467	22925
297	461	22873
297	460	86
297	463	16258
297	462	18413
297	HPB2262	93992
297	Finland_1998	18421
297	44	111
297	45	12624
297	41	98
297	LM57179	27
297	320	22877
297	321	117
297	9	22849
297	SHL006	110
297	489	93462
297	488	18414
297	487	90
297	486	18415
297	485	16260
297	484	18395
297	483	22833
297	08-5578	15393
297	481	22885
297	480	16272
297	472	18423
297	473	18433
297	470	18417
297	471	93563
297	476	93563
297	477	93503
297	474	18332
297	475	18403
297	478	93581
295	292	12
295	293	89
295	308	97
295	319	22860
295	318	18434
295	313	100
295	FSL_R2-561	66
295	311	18363
295	310	18420
295	317	18389
295	316	16250
295	315	22867
295	314	8462
295	LM6186	10
295	Lm_1823	16261
295	7	18434
295	Lm15_17439	16270
295	309	18399
295	304	98
295	305	18369
295	306	22866
295	307	99
295	MQ_140034	22876
295	39	11669
295	36	11389
295	459	100
295	SHL004	16252
295	LM80661	17
295	482	8457
295	312	22870
295	469	93442
295	468	18403
295	465	18409
295	464	18392
295	467	22911
295	461	22859
295	460	100
295	463	16242
295	462	18399
295	HPB2262	93972
295	Finland_1998	18405
295	44	9
295	45	12605
295	41	80
295	LM57179	20
295	320	22863
295	321	101
295	9	22835
295	SHL006	52
295	489	93442
295	488	18400
295	487	104
295	486	18401
295	485	16244
295	484	18379
295	483	22819
295	08-5578	15376
295	481	22871
295	480	16256
295	472	18409
295	473	18417
295	470	18401
295	471	93543
295	476	93543
295	477	93483
295	474	18318
295	475	18389
295	478	93561
292	293	89
292	308	95
292	319	22858
292	318	18434
292	313	98
292	FSL_R2-561	66
292	311	18361
292	310	18420
292	317	18389
292	316	16250
292	315	22865
292	314	8460
292	LM6186	10
292	Lm_1823	16261
292	7	18434
292	Lm15_17439	16270
292	309	18397
292	304	96
292	305	18367
292	306	22864
292	307	97
292	MQ_140034	22874
292	39	11668
292	36	11389
292	459	98
292	SHL004	16252
292	LM80661	17
292	482	8455
292	312	22868
292	469	93440
292	468	18401
292	465	18407
292	464	18390
292	467	22909
292	461	22857
292	460	98
292	463	16242
292	462	18397
292	HPB2262	93970
292	Finland_1998	18405
292	44	13
292	45	12605
292	41	78
292	LM57179	21
292	320	22861
292	321	99
292	9	22833
292	SHL006	52
292	489	93440
292	488	18398
292	487	102
292	486	18399
292	485	16244
292	484	18379
292	483	22817
292	08-5578	15375
292	481	22869
292	480	16256
292	472	18407
292	473	18417
292	470	18401
292	471	93541
292	476	93541
292	477	93481
292	474	18316
292	475	18387
292	478	93559
293	308	92
293	319	22835
293	318	18426
293	313	89
293	FSL_R2-561	69
293	311	18355
293	310	18412
293	317	18381
293	316	16244
293	315	22842
293	314	8455
293	LM6186	22
293	Lm_1823	16255
293	7	18426
293	Lm15_17439	16264
293	309	18391
293	304	93
293	305	18361
293	306	22841
293	307	94
293	MQ_140034	22851
293	39	11662
293	36	11385
293	459	95
293	SHL004	16246
293	LM80661	17
293	482	8450
293	312	22845
293	469	93422
293	468	18395
293	465	18401
293	464	18384
293	467	22886
293	461	22834
293	460	95
293	463	16236
293	462	18391
293	HPB2262	93948
293	Finland_1998	18397
293	44	88
293	45	12599
293	41	72
293	LM57179	14
293	320	22838
293	321	90
293	9	22810
293	SHL006	87
293	489	93418
293	488	18392
293	487	98
293	486	18393
293	485	16238
293	484	18371
293	483	22794
293	08-5578	15366
293	481	22846
293	480	16250
293	472	18401
293	473	18409
293	470	18393
293	471	93523
293	476	93523
293	477	93463
293	474	18310
293	475	18381
293	478	93541
308	319	22859
308	318	18435
308	313	101
308	FSL_R2-561	77
308	311	18362
308	310	18421
308	317	18390
308	316	16253
308	315	22866
308	314	8463
308	LM6186	19
308	Lm_1823	16264
308	7	18435
308	Lm15_17439	16273
308	309	18398
308	304	5
308	305	18368
308	306	22865
308	307	12
308	MQ_140034	22875
308	39	11673
308	36	11394
308	459	7
308	SHL004	16255
308	LM80661	17
308	482	8458
308	312	22869
308	469	93445
308	468	18402
308	465	18408
308	464	18391
308	467	22910
308	461	22858
308	460	13
308	463	16245
308	462	18398
308	HPB2262	93975
308	Finland_1998	18406
308	44	95
308	45	12608
308	41	83
308	LM57179	22
308	320	22862
308	321	102
308	9	22834
308	SHL006	95
308	489	93445
308	488	18399
308	487	17
308	486	18400
308	485	16247
308	484	18380
308	483	22818
308	08-5578	15378
308	481	22870
308	480	16259
308	472	18408
308	473	18418
308	470	18402
308	471	93546
308	476	93546
308	477	93486
308	474	18317
308	475	18388
308	478	93564
319	318	24265
319	313	22862
319	FSL_R2-561	22837
319	311	24194
319	310	24251
319	317	24221
319	316	23644
319	315	65
319	314	22507
319	LM6186	3605
319	Lm_1823	23655
319	7	24268
319	Lm15_17439	23663
319	309	24224
319	304	22860
319	305	24217
319	306	154
319	307	22863
319	MQ_140034	85
319	39	17484
319	36	16895
319	459	22862
319	SHL004	23648
319	LM80661	3552
319	482	22502
319	312	153
319	469	93167
319	468	24234
319	465	24240
319	464	24224
319	467	147
319	461	24
319	460	22861
319	463	23637
319	462	24231
319	HPB2262	93674
319	Finland_1998	24238
319	44	20525
319	45	16720
319	41	17630
319	LM57179	3941
319	320	2
319	321	22865
319	9	31
319	SHL006	22857
319	489	93157
319	488	24234
319	487	22868
319	486	24234
319	485	23643
319	484	24212
319	483	68
319	08-5578	22519
319	481	64
319	480	23650
319	472	24241
319	473	24267
319	470	24234
319	471	93247
319	476	93256
319	477	93197
319	474	24156
319	475	24232
319	478	93268
318	313	18438
318	FSL_R2-561	18412
318	311	113
318	310	5
318	317	105
318	316	19268
318	315	24261
318	314	19194
318	LM6186	3151
318	Lm_1823	19278
318	7	73
318	Lm15_17439	19288
318	309	7
318	304	18436
318	305	114
318	306	24271
318	307	18439
318	MQ_140034	24270
318	39	14534
318	36	13877
318	459	18438
318	SHL004	19270
318	LM80661	2280
318	482	19194
318	312	24280
318	469	94476
318	468	108
318	465	114
318	464	104
318	467	24303
318	461	24257
318	460	18437
318	463	19260
318	462	105
318	HPB2262	95060
318	Finland_1998	114
318	44	13423
318	45	154
318	41	14561
318	LM57179	3977
318	320	24265
318	321	18439
318	9	24235
318	SHL006	18432
318	489	94543
318	488	114
318	487	18444
318	486	108
318	485	19262
318	484	103
318	483	24211
318	08-5578	18153
318	481	24265
318	480	19274
318	472	115
318	473	10
318	470	107
318	471	94547
318	476	94544
318	477	94482
318	474	104
318	475	108
318	478	94556
313	FSL_R2-561	80
313	311	18365
313	310	18424
313	317	18393
313	316	16254
313	315	22869
313	314	8464
313	LM6186	25
313	Lm_1823	16265
313	7	18438
313	Lm15_17439	16274
313	309	18401
313	304	102
313	305	18371
313	306	22868
313	307	103
313	MQ_140034	22878
313	39	11673
313	36	11394
313	459	104
313	SHL004	16256
313	LM80661	14
313	482	8459
313	312	22872
313	469	93446
313	468	18405
313	465	18411
313	464	18394
313	467	22913
313	461	22861
313	460	104
313	463	16246
313	462	18401
313	HPB2262	93976
313	Finland_1998	18409
313	44	99
313	45	12611
313	41	32
313	LM57179	14
313	320	22865
313	321	87
313	9	22837
313	SHL006	98
313	489	93446
313	488	18402
313	487	108
313	486	18403
313	485	16248
313	484	18383
313	483	22821
313	08-5578	15377
313	481	22873
313	480	16260
313	472	18411
313	473	18421
313	470	18405
313	471	93547
313	476	93547
313	477	93487
313	474	18320
313	475	18391
313	478	93565
FSL_R2-561	311	18341
FSL_R2-561	310	18398
FSL_R2-561	317	18367
FSL_R2-561	316	16232
FSL_R2-561	315	22844
FSL_R2-561	314	8442
FSL_R2-561	LM6186	14
FSL_R2-561	Lm_1823	16243
FSL_R2-561	7	18412
FSL_R2-561	Lm15_17439	16252
FSL_R2-561	309	18377
FSL_R2-561	304	78
FSL_R2-561	305	18347
FSL_R2-561	306	22843
FSL_R2-561	307	79
FSL_R2-561	MQ_140034	22853
FSL_R2-561	39	11651
FSL_R2-561	36	11373
FSL_R2-561	459	80
FSL_R2-561	SHL004	16234
FSL_R2-561	LM80661	13
FSL_R2-561	482	8437
FSL_R2-561	312	22847
FSL_R2-561	469	93425
FSL_R2-561	468	18381
FSL_R2-561	465	18387
FSL_R2-561	464	18370
FSL_R2-561	467	22888
FSL_R2-561	461	22836
FSL_R2-561	460	80
FSL_R2-561	463	16224
FSL_R2-561	462	18377
FSL_R2-561	HPB2262	93955
FSL_R2-561	Finland_1998	18383
FSL_R2-561	44	65
FSL_R2-561	45	12584
FSL_R2-561	41	62
FSL_R2-561	LM57179	16
FSL_R2-561	320	22840
FSL_R2-561	321	81
FSL_R2-561	9	22812
FSL_R2-561	SHL006	64
FSL_R2-561	489	93425
FSL_R2-561	488	18378
FSL_R2-561	487	84
FSL_R2-561	486	18379
FSL_R2-561	485	16226
FSL_R2-561	484	18357
FSL_R2-561	483	22796
FSL_R2-561	08-5578	15361
FSL_R2-561	481	22848
FSL_R2-561	480	16238
FSL_R2-561	472	18387
FSL_R2-561	473	18395
FSL_R2-561	470	18379
FSL_R2-561	471	93526
FSL_R2-561	476	93526
FSL_R2-561	477	93466
FSL_R2-561	474	18296
FSL_R2-561	475	18367
FSL_R2-561	478	93544
311	310	112
[truncated: 1,829 more rows]
